# Supplementary material for: In Silico Identification of Plant miRNAs in Mammalian Breast Milk Exosomes – A Small Step Forward?
Source: PLoS One. 2014 Jun 16;9(6):e99963. doi: 10.1371/journal.pone.0099963 (PMC4059707; doi:10.1371/journal.pone.0099963)
Supplement: File S2 — Contains the following files: Table S9. The plant miRNAs identified in sample 1 of human breast milk exosomes. Table S10. The plant miRNAs identified in sample 2 of human breast milk exosomes. Table S11. The summary list of plant miRNAs identified in two samples of human breast milk exosomes together with their calculated average reads counts. Table S12. Plant MIR families identified in two samples of human breast milk exosomes. (XLS) [file pone.0099963.s002.xls]

## Sheet: Table S9
Table S9. The plant miRNAs identified in sample 1 of human breast milk exosomes.
Lp.	miRNA	Query miRNA	miRNA Family	Mature Sequence	Mature Sequence Length	Reads Count
1	miR168a	aly-miR168a	MIR168	UCGCUUGGUGCAGAUCGGGAC	21	84
2	miR168	bdi-miR168	MIR168	UCGCUUGGUGCAGAUCGGGAC	21	84
3	miR166a	ath-miR166a	MIR166	UCGGACCAGGCUUCAUUCCCC	21	80
4	miR166	cpt-miR166	MIR166	UCGGACCAGGCUUCAUUCCCC	21	80
5	miRf10192-akr	ptc-miRf10192-akr	MIRf10192	CGGACCAGGCUUCAUUCCCC	20	70
6	miR167	ctr-miR167	MIR167	UGAAGCUGCCAGCAUGAUCUGA	22	49
7	miR167f	osa-miR167f	MIR167	UGAAGCUGCCAGCAUGAUCUG	21	49
8	miR167d	aly-miR167d	MIR167	UGAAGCUGCCAGCAUGAUCUGA	22	49
9	miR951	pab-miR951	MIR951	UGUUCUUGACGUCUGGACCACG	22	39
10	miR444b.2	osa-miR444b.2	MIR444	UGCAGUUGUUGUCUCAAGCUU	21	31
11	miR156a.3	vun-miR156a.3	MIR156	GACAGAAGAGAGUGAGCAC	19	13
12	miR156a	zma-miR156a	MIR156	UGACAGAAGAGAGUGAGCAC	20	13
13	miR472a	ptc-miR472a	MIR472	UUUUCCCUACUCCACCCAUCCC	22	12
14	miR1432	osa-miR1432	MIR1432	AUCAGGAGAGAUGACACCGAC	21	10
15	miR319b	ath-miR319b	MIR319	UUGGAUUGAAGGGAGCUCUA	20	7
16	miRf10514-akr	ptc-miRf10514-akr	MIRf10514	CUCGGACCAGGCUUCAUUCC	20	7
17	miR166b.2	vun-miR166b.2	MIR166	UCUCGGACCAGGCUUCAUUCC	21	7
18	miR528	bdi-miR528	MIR528	UGGAAGGGGCAUGCAGAGGAG	21	7
19	miR3522a	gso-miR3522a	MIR3522	UGAGACCAAAUGAGCAGCUGA	21	6
20	miR3704	pab-miR3704	MIR3704	GGUCUAGGUGGAGUUGGAAAAA	22	5
21	miR159d	ptc-miR159d	MIR159	UUUGGAUUGAAGGGAGCUCUG	21	5
22	miR159b	hvu-miR159b	MIR159	UUUGGAUUGAAGGGAGCUCUG	21	5
23	miR3711	pab-miR3711	MIR3711	UGGCGCUAGAAGGAGGGCCU	20	5
24	miR164d	osa-miR164d	MIR164	UGGAGAAGCAGGGCACGUGCU	21	4
25	miR171j	sbi-miR171j	MIR171	UGAUUGAGCCGCGCCAAUAUC	21	3
26	miR1318	osa-miR1318	MIR1318	UCAGGAGAGAUGACACCGAC	20	3
27	miR530b	tcc-miR530b	MIR530	UGCAUUUGCACCUGCACCUU	20	3
28	miR2914	peu-miR2914	MIR2914	CAUGGUGGUGACGGGUGACGGAG	23	3
29	miR1317-3p	osa-miR1317-3p	MIR1317	GAAAUGAUCUUGGACGUAAUCUAG	24	3
30	miR319m	zma-miR319m	MIR319	UUGGAUUGAAGGGAGCUCCU	20	2
31	miR319d	ppt-miR319d	MIR319	CUUGGACUGAAGGGAGCUCCC	21	2
32	miR894	ppt-miR894	MIR894	CGUUUCACGUCGGGUUCACC	20	2
33	miR319a.1	vun-miR319a.1	MIR319	UUGGACUGAAGGGAGCUCCC	20	2
34	miR950-5p	pab-miR950-5p	MIR950	UCACAUCUGGGCCACGAUGGUU	22	2
35	miR472b	ptc-miR472b	MIR472	UUUUCCCAACUCCACCCAUCCC	22	2
36	miR168a*	osa-miR168a*	MIR168	CCCGCCUUGCACCAAGUGAAU	21	1
37	miR444d.2	osa-miR444d.2	MIR444	UGCAGUUGCUGCCUCAAGCUU	21	1
38	miR156k	zma-miR156k	MIR156	UGACAGAAGAGAGCGAGCAC	20	1

## Sheet: Table S10
Table S10. The plant miRNAs identified in sample 2 of human breast milk exosomes.
Lp.	miRNA	Query miRNA	miRNA Family	Mature Sequence	Mature Sequence Length	Reads Count
1	miR166a	ath-miR166a	MIR166	UCGGACCAGGCUUCAUUCCCC	21	307
2	miR166	cpt-miR166	MIR166	UCGGACCAGGCUUCAUUCCCC	21	305
3	miRf10192-akr	ptc-miRf10192-akr	MIRf10192	CGGACCAGGCUUCAUUCCCC	20	287
4	miR166q	gma-miR166q	MIR166	UCGGACCAGGCUUCAUUCCCC	21	286
5	miR951	pab-miR951	MIR951	UGUUCUUGACGUCUGGACCACG	22	271
6	miR472a	ptc-miR472a	MIR472	UUUUCCCUACUCCACCCAUCCC	22	189
7	miR168	bdi-miR168	MIR168	UCGCUUGGUGCAGAUCGGGAC	21	85
8	miR168a	aly-miR168a	MIR168	UCGCUUGGUGCAGAUCGGGAC	21	84
9	miR167	ctr-miR167	MIR167	UGAAGCUGCCAGCAUGAUCUG	21	60
10	miR167f	osa-miR167f	MIR167	UGAAGCUGCCAGCAUGAUCUG	21	60
11	miR167d	aly-miR167d	MIR167	UGAAGCUGCCAGCAUGAUCUGG	22	60
12	miR398c	bdi-miR398c	MIR398	UGUGUUCUCAGGUCGCCCCUG	21	54
13	miR156a.3	vun-miR156a.3	MIR156	GACAGAAGAGAGUGAGCAC	19	49
14	miR156a	zma-miR156a	MIR156	UGACAGAAGAGAGUGAGCAC	20	49
15	miR444b.2	osa-miR444b.2	MIR444	UGCAGUUGUUGUCUCAAGCUU	21	44
16	miR444d.2	osa-miR444d.2	MIR444	UGCAGUUGCUGCCUCAAGCUU	21	18
17	miR528	bdi-miR528	MIR528	UGGAAGGGGCAUGCAGAGGAG	21	18
18	miRf10514-akr	ptc-miRf10514-akr	MIRf10514	CUCGGACCAGGCUUCAUUCC	20	16
19	miR166b.2	vun-miR166b.2	MIR166	UCUCGGACCAGGCUUCAUUCC	21	16
20	miR472b	ptc-miR472b	MIR472	UUUUCCCAACUCCACCCAUCCC	22	16
21	miR1444a	ptc-miR1444a	MIR1444	UCCACAUUCGGUCAAUGUUC	20	15
22	miR171b	aly-miR171b	MIR171	UGAUUGAGCCGUGCCAAUAUC	21	13
23	miR950-5p	pab-miR950-5p	MIR950	UCACAUCUGGGCCACGAUGGUU	22	13
24	miR171a	aqc-miR171a	MIR171	UGAUUGAGCCGUGCCAAUAUC	21	11
25	miR164g	zma-miR164g	MIR164	UGGAGAAGCAGGGCACGUGCA	21	11
26	miR3711	pab-miR3711	MIR3711	UGGCGCUAGAAGGAGGGCCU	20	11
27	miR3704	pab-miR3704	MIR3704	GGUCUAGGUGGAGUUGGAAAAA	22	11
28	miR3522a	gso-miR3522a	MIR3522	UGAGACCAAAUGAGCAGCUGA	21	10
29	miR397a.2	osa-miR397a.2	MIR397	UUGAGUGCAGCGUUGAUGAAC	21	7
30	miR157d*	aly-miR157d*	MIR157	GCUCUCUAUGCUUCUGUCAUC	21	7
31	miR894	ppt-miR894	MIR894	CGUUUCACGUCGGGUUCACC	20	6
32	miR1862e	osa-miR1862e	MIR1862	CUAGAUUUGUUUAUUUUGGGACGG	24	6
33	miR156k	zma-miR156k	MIR156	UGACAGAAGAGAGCGAGCAC	20	4
34	miR160f	zma-miR160f	MIR160	UGCCUGGCUCCCUGUAUGCCG	21	4
35	miR319d	ppt-miR319d	MIR319	CUUGGACUGAAGGGAGCUCCC	21	3
36	miR319a.1	vun-miR319a.1	MIR319	UUGGACUGAAGGGAGCUCCC	20	3
37	miR479	ptc-miR479	MIR479	UGUGAUAUUGGUCCGGCUCAUC	22	3
38	miR319a	aly-miR319a	MIR319	UUGGACUGAAGGGAGCUCCCU	21	3
39	miRf11955-akr	osa-miRf11955-akr	MIRf11955	CUUUCUAGCAUUGCCCACAU	20	3
40	miR168a*	aly-miR168a*	MIR168	CCCGCCUUGCACCAAGUGAAU	21	2
41	miR1884b	osa-miR1884b	MIR1884	AAUGUAUGACGCUGUUGACUUUUA	24	2
42	miR162	zma-miR162	MIR162	UCGAUAAACCUCUGCAUCCA	20	2
43	miR2878-p5	osa-miR2878-p5	MIR2878	UACAUGUAUAAAAUUCUGAGGAUG	24	2
44	miR397b	aly-miR397b	MIR397	AUUGAGUGCAGCGUUGAUGAA	21	2
45	miR393g	zma-miR393g	MIR393	UCCAAAGGGAUCGCAUUGAUC	21	2
46	miR820a	osa-miR820a	MIR820	UCGGCCUCGUGGAUGGACCAG	21	1
47	miR159m	osa-miR159m	MIR159	UUUGGAUUGAAGGGAGCUCUG	21	1
48	miR159b	aly-miR159b	MIR159	UUUGGAUUGAAGGGAGCUCUG	21	1
49	miR1515	csi-miR1515	MIR1515	UCAUUUUUGCGUGCAAUGAUCC	22	1
50	miRf10461-akr	osa-miRf10461-akr	MIRf10461	UUGAGCCGUGCCAAUAUCAC	20	1

## Sheet: Table S11
Table S11. The summary list of plant miRNAs identified in two samples of human breast milk exosomes together with their calculated average reads counts.
Lp.	Query miRNA	miRNA Family	SAMPLE 1 (Reads Count)	SAMPLE 2 (Reads Count)	Average Reads Count from All Samples
1	ath-miR166a	MIR166	80	307	193.5
2	cpt-miR166	MIR166	80	305	192.5
3	ptc-miRf10192-akr	MIRf10192	70	287	178.5
4	pab-miR951	MIR951	39	271	155
5	gma-miR166q	MIR166	0	286	143
6	ptc-miR472a	MIR472	12	189	100.5
7	bdi-miR168	MIR168	84	85	84.5
8	aly-miR168a	MIR168	84	84	84
9	ctr-miR167	MIR167	49	60	54.5
10	aly-miR167d	MIR167	49	60	54.5
11	osa-miR167f	MIR167	49	60	54.5
12	osa-miR444b.2	MIR444	31	44	37.5
13	zma-miR156a	MIR156	13	49	31
14	vun-miR156a.3	MIR156	13	49	31
15	bdi-miR398c	MIR398	0	54	27
16	bdi-miR528	MIR528	7	18	12.5
17	ptc-miRf10514-akr	MIRf10514	7	16	11.5
18	vun-miR166b.2	MIR166	7	16	11.5
19	osa-miR444d.2	MIR444	1	18	9.5
20	ptc-miR472b	MIR472	2	16	9
21	pab-miR3711	MIR3711	5	11	8
22	pab-miR3704	MIR3704	5	11	8
23	gso-miR3522a	MIR3522	6	10	8
24	ptc-miR1444a	MIR1444	0	15	7.5
25	pab-miR950-5p	MIR950	2	13	7.5
26	aly-miR171b	MIR171	0	13	6.5
27	aqc-miR171a	MIR171	0	11	5.5
28	zma-miR164g	MIR164	0	11	5.5
29	osa-miR1432	MIR1432	10	0	5
30	ppt-miR894	MIR894	2	6	4
31	osa-miR397a.2	MIR397	0	7	3.5
32	aly-miR157d*	MIR157	0	7	3.5
33	osa-miR1862e	MIR1862	0	6	3
34	hvu-miR159b	MIR159	5	1	3
35	ptc-miR159d	MIR159	5	0	2.5

## Sheet: Table S12
Table S12. Plant MIR families identified in two samples of human breast milk exosomes.
Lp.	miRNA Family	Number of miRNA Family Members	miRNA Family Members
1	MIR166	4	miR166
			miR166b.2
			miR166a
			miR166q
2	MIR167	3	miR167
			miR167d
			miR167f
3	MIR156	2	miR156a.3
			miR156a
4	MIR159	2	miR159b
			miR159d
5	MIR168	2	miR168
			miR168a
6	MIR444	2	miR444b.2
			miR444d.2
7	MIR472	2	miR472a
			miR472b
8	MIR1432	1	miR1432
9	MIR1444	1	miR1444a
10	MIR157	1	miR157d*
11	MIR164	1	miR164g
12	MIR171	1	miR171b
13	MIR1862	1	miR1862e
14	MIR319	1	miR319b
15	MIR3522	1	miR3522a
16	MIR3704	1	miR3704
17	MIR3711	1	miR3711
18	MIR397	1	miR397a.2
19	MIR398	1	miR398c
20	MIR528	1	miR528
21	MIR894	1	miR894
22	MIR950	1	miR950-5p
23	MIR951	1	miR951
24	MIRf10192	1	miRf10192-akr
25	MIRf10514	1	miRf10514-akr
