# Supplementary material for: In Silico Identification of Plant miRNAs in Mammalian Breast Milk Exosomes – A Small Step Forward?
Source: PLoS One. 2014 Jun 16;9(6):e99963. doi: 10.1371/journal.pone.0099963 (PMC4059707; doi:10.1371/journal.pone.0099963)
Supplement: File S3 — Contains the following files: Table S13. List of the H. sapiens best potential targets predicted for five select plant miRNAs. Table S14. List of the potential KEGG processing pathways, in which the five select plant miRNAs may participate in human organism. (XLS) [file pone.0099963.s003.xls]

## Sheet: Table S13
Table S13. List of the H. sapiens best potential targets predicted for five select plant miRNAs.
miRNA	Target Region	Target NCBI Accession	Target UniProt Accession	Terget Name	GO Classification
ath-miR319b	CDS	NM_021004	Q9BTZ2	dehydrogenase reductase sdr family member 4	GO:0005778, GO:0000253, GO:0042180, GO:0004090, GO:0008202, GO:0031965, GO:0051262, GO:0000166, GO:0006066, GO:0016655, GO:0005739, GO:0005102, GO:0055114, GO:0018455
ath-miR319b	CDS	NM_015565	O94822	e3 ubiquitin-protein ligase listerin	GO:0051865, GO:0004842, GO:0008270
ath-miR319b	CDS	NM_012406	Q9UKN5	pr domain zinc finger protein 4	GO:0071363, GO:0005123, GO:0030308, GO:0008283, GO:0031670, GO:0005829, GO:0006366, GO:0005654, GO:0006355, GO:0008270, GO:0003677, GO:0048011, GO:0045786
ath-miR319b	CDS	NM_016128	Q9Y678	coatomer subunit gamma-1	GO:0006890, GO:0005634, GO:0072384, GO:0048205, GO:0005198, GO:0006886, GO:0051683, GO:0030126, GO:0005829
ath-miR319b	CDS	NM_017742	Q9C0B9	zinc finger cchc domain-containing protein 2	GO:0035091, GO:0007154, GO:0008270, GO:0003676, GO:0005737
ath-miR319b	CDS	NM_001128128	B2RBI8	zinc finger e-box-binding homeobox 1	GO:0005737, GO:0005730, GO:0008283, GO:0000122, GO:0003700, GO:0014823, GO:0003714, GO:0003713, GO:0043565, GO:0031667, GO:0071560, GO:0045666, GO:0030900, GO:0008270, GO:0005515, GO:0006955, GO:0045944, GO:0003690, GO:0003682, GO:0070888
ath-miR319b	CDS	NM_014925	Q9Y2K5	r3h domain-containing protein 2	GO:0005634, GO:0003676
ath-miR319b	CDS	NM_194293	Q702N8	xin actin-binding repeat-containing protein 1	GO:0008285, GO:0055013, GO:0042391, GO:0003779, GO:0005916, GO:0045214, GO:0005886
ath-miR319b	CDS	NM_016201	Q9Y2J4	angiomotin-like protein 2	GO:0005840, GO:0016324, GO:0031410, GO:0005829, GO:0016055, GO:0005923, GO:0003735, GO:0035329, GO:0006412, GO:0055037, GO:0042802
ath-miR319b	CDS	NM_198083	D5KJA1	dehydrogenase reductase sdr family member 4	GO:0005778, GO:0000253, GO:0042180, GO:0016655, GO:0008202, GO:0031965, GO:0005739, GO:0000166, GO:0006066, GO:0004090, GO:0005576, GO:0051262, GO:0005102, GO:0055114, GO:0018455
ath-miR319b	CDS	NM_032376	Q96IK0	transmembrane protein 101	GO:0016021, GO:0004871, GO:0043123
ath-miR319b	5'UTR	NM_021080	O75553	Disabled homolog 1	GO:0045860, GO:0050771, GO:0021813, GO:0021517, GO:0016358, GO:0007628, GO:0007162, GO:0045666, GO:0001764, GO:0046426, GO:0048712, GO:0007264, GO:0021942, GO:0048471, GO:0051645, GO:0021589
ath-miR319b	5'UTR	NM_021151	Q9UKG9	Peroxisomal carnitine O-octanoyltransferase (COT) (EC 2.3.1.137)	GO:0005782, GO:0015908, GO:0005625, GO:0010243, GO:0042493, GO:0008458, GO:0005739, GO:0033540, GO:0005102, GO:0051791, GO:0006091
ath-miR319b	5'UTR	NM_001243745	Q9UKG9	Peroxisomal carnitine O-octanoyltransferase (COT) (EC 2.3.1.137)	GO:0005782, GO:0005625, GO:0010243, GO:0042493, GO:0008458, GO:0005739, GO:0051791, GO:0033540, GO:0015909, GO:0005102, GO:0001579, GO:0006091
ath-miR319b	5'UTR	NM_033208	Q6NT04	Tigger transposable element-derived protein 7	GO:0005634, GO:0003677
ath-miR319b	5'UTR	NM_001143935	E7EQF2	Peroxisomal carnitine O-octanoyltransferase	GO:0005782, GO:0015908, GO:0005625, GO:0010243, GO:0042493, GO:0008458, GO:0005739, GO:0033540, GO:0005102, GO:0051791, GO:0006091
ath-miR319b	3'UTR	NM_138736	P09471	Guanine nucleotide-binding protein G(o) subunit alpha	GO:0031852, GO:0004871, GO:0031175, GO:0051430, GO:0043547, GO:0005834, GO:0007188, GO:0031821, GO:0046872, GO:0005525, GO:0007626, GO:0031683, GO:0034097, GO:0006936, GO:0008016, GO:0003924, GO:0043278, GO:0007568, GO:0042542, GO:0051926, GO:0010243, GO:0042493, GO:0007212, GO:0030900, GO:0019717
ath-miR319b	3'UTR	NM_020382	Q9NQR1	N-lysine methyltransferase SETD8 (EC 2.1.1.-) (H4-K20-HMTase SETD8) (Histone-lysine N-methyltransferase SETD8) (EC 2.1.1.43) (Lysine N-methyltransferase 5A)	GO:0018024, GO:0018026, GO:0000122, GO:0002039, GO:0005634, GO:0003714, GO:0034968, GO:0007067, GO:0043516, GO:0005694, GO:0051301
ath-miR319b	3'UTR	NM_022822	Q9H0B6	Kinesin light chain 2 (KLC 2)	GO:0019894, GO:0035253, GO:0008017, GO:0007596, GO:0008088, GO:0009434, GO:0008808, GO:0043005, GO:0005874, GO:0005829, GO:0003777, GO:0016938
ath-miR319b	3'UTR	NM_003853	O95256	Interleukin-18 receptor accessory protein (IL-18 receptor accessory protein) (IL-18RAcP) (Accessory protein-like) (AcPL) (CD218 antigen-like family member B) (CDw218b) (IL-1R accessory protein-like) (IL-1RAcPL)	GO:0006954, GO:0016021, GO:0005622, GO:0004888, GO:0007166, GO:0045087
ath-miR319b	3'UTR	NM_032314	Q5HYK3	2-methoxy-6-polyprenyl-1,4-benzoquinol methylase, mitochondrial (EC 2.1.1.201) (Ubiquinone biosynthesis methyltransferase COQ5)	GO:0008168, GO:0006744, GO:0032259, GO:0005739
ath-miR319b	3'UTR	NM_001134775	Q9H0B6	Kinesin light chain 2 (KLC 2)	GO:0019894, GO:0035253, GO:0008017, GO:0007596, GO:0008088, GO:0009434, GO:0008808, GO:0043005, GO:0005874, GO:0005829, GO:0003777, GO:0016938
ath-miR319b	3'UTR	NM_012152	Q9UBY5	Lysophosphatidic acid receptor 3 (LPA receptor 3) (LPA-3) (Lysophosphatidic acid receptor Edg-7)	GO:0000187, GO:0043231, GO:0051928, GO:0032060, GO:0051482, GO:0005543, GO:0043410, GO:0070915, GO:0001965, GO:0005887, GO:0007268, GO:0007187
ath-miR319b	3'UTR	NM_024940	Q68DL4	Putative uncharacterized protein DKFZp781J211 (Fragment)	GO:0005737, GO:0051020, GO:0005085, GO:0005525
ctr-miR167	CDS	NM_152463	Q96AY2	crossover junction endonuclease eme1 isoform 2	GO:0006310, GO:0005730, GO:0004519, GO:0006281, GO:0090305, GO:0005515, GO:0003677, GO:0046872
ctr-miR167	CDS	NM_032293	Q5VVW2	gtpase-activating rap ran-gap domain-like protein 3	GO:0051056, GO:0005083, GO:0005096, GO:0043547, GO:0005622
ctr-miR167	CDS	NM_139177	Q8N1S5	zinc transporter zip11 isoform 2	GO:0016021, GO:0006829, GO:0046873, GO:0055085
ctr-miR167	CDS	NM_172364	Q7Z3S7	voltage-dependent calcium channel subunit alpha-2 delta-4	GO:0005244, GO:0016021, GO:0046872, GO:0005262
ctr-miR167	CDS	NM_030916	Q96NY8	poliovirus receptor-related protein 4	GO:0034332, GO:0016021, GO:0044419, GO:0005576, GO:0005912, GO:0005515, GO:0005886, GO:0007155, GO:0034329
ctr-miR167	CDS	NM_001127458	Q9UJA2	cardiolipin synthase	GO:0005743, GO:0008444, GO:0016021, GO:0008654
ctr-miR167	CDS	NM_014793	O60294	leucine carboxyl methyltransferase 2	GO:0008168, GO:0032259, GO:0008033, GO:0005515
ctr-miR167	CDS	NM_078474	Q9BRN9	tm2 domain-containing protein 3 isoform 2	GO:0016021
ctr-miR167	CDS	NM_001159770	Q8N1S5	zinc transporter zip11 isoform 1	GO:0016021, GO:0006829, GO:0046873, GO:0055085
ctr-miR167	CDS	NM_015078	Q86YR7	probable guanine nucleotide exchange factor mcf2l2	GO:0005089, GO:0035023, GO:0005543, GO:0005622
ctr-miR167	CDS	NM_001031689	Q9Y263	phospholipase a-2-activating protein	GO:0006644, GO:0005515, GO:0016005, GO:0007165, GO:0006954, GO:0043085
ctr-miR167	CDS	NM_001166131	Q96AY2	crossover junction endonuclease eme1 isoform 2	GO:0006310, GO:0005730, GO:0004519, GO:0006281, GO:0090305, GO:0005515, GO:0003677, GO:0046872
ctr-miR167	CDS	NM_019095	Q9UJA2	cardiolipin synthase	GO:0005743, GO:0008444, GO:0016021, GO:0008654
ctr-miR167	CDS	NM_025141	Q9BRN9	tm2 domain-containing protein 3	GO:0016021
ctr-miR167	5'UTR	NM_138492	Q8N945	PRELI domain-containing protein 2	GO:0005739
ctr-miR167	5'UTR	NM_001134468	Q8N8F7	Leucine-rich single-pass membrane protein 1	GO:0016021
ctr-miR167	5'UTR	NM_005912	P32245	Melanocortin receptor 4 (MC4-R)	GO:0017046, GO:0007631, GO:0045780, GO:0031625, GO:0030819, GO:0016021, GO:0042923, GO:0002024, GO:0007188, GO:0004980, GO:0006112, GO:0005886, GO:0032868, GO:0030073
ctr-miR167	3'UTR	NM_001242412	A9YTQ3	Aryl hydrocarbon receptor repressor (AhR repressor) (AhRR) (Class E basic helix-loop-helix protein 77) (bHLHe77)	GO:0005737, GO:0000122, GO:0005634, GO:0007165, GO:0004871, GO:0003677, GO:0033235
ctr-miR167	3'UTR	NM_175709	O95931	Chromobox protein homolog 7	GO:0035064, GO:0000122, GO:0035102, GO:0000792, GO:0003727, GO:0000790, GO:0016568
ctr-miR167	3'UTR	NM_173664	Q6PCE2	ARL10 protein	GO:0005622, GO:0007264, GO:0005525
ctr-miR167	3'UTR	NM_033191	Q9BYQ2	Keratin-associated protein 9-4 (Keratin-associated protein 9.4) (Ultrahigh sulfur keratin-associated protein 9.4)	GO:0045095
ath-miR166a	CDS	NM_018127	Q9BQ52	zinc phosphodiesterase elac protein 2 isoform 1	GO:0008033, GO:0004519, GO:0005634, GO:0005739, GO:0090305, GO:0046872
ath-miR166a	CDS	NM_001379	P26358	dna (cytosine-5)-methyltransferase 1	GO:0010216, GO:0005721, GO:0090116, GO:0071230, GO:0000122, GO:0008134, GO:0003886, GO:0016458, GO:0010628, GO:0008270, GO:0003677, GO:0051571, GO:0051573, GO:0005634, GO:0005657
ath-miR166a	CDS	NM_018052	Q08AM6	protein vac14 homolog	GO:0005783, GO:0005792, GO:0007165, GO:0044419, GO:0004872, GO:0010008
ath-miR166a	CDS	NM_001204426	P53667	lim domain kinase 1	GO:0051444, GO:0006468, GO:0032233, GO:0005730, GO:0031072, GO:0005829, GO:0045773, GO:0004674, GO:0008270, GO:0043005, GO:0007411, GO:0007266, GO:0005925, GO:0046982, GO:0005524
ath-miR166a	CDS	NM_001144997	Q13683	integrin alpha-7 isoform 2	GO:0008305, GO:0007517, GO:0007229, GO:0007160, GO:0008360, GO:0004872
ath-miR166a	CDS	NM_001171083	Q9NXE4	sphingomyelin phosphodiesterase 4 isoform 3	GO:0071356, GO:0016021, GO:0005802, GO:0000139, GO:0005789, GO:0004767, GO:0006687, GO:0006685, GO:0046475, GO:0050290, GO:0046872, GO:0046513, GO:0044281
ath-miR166a	CDS	NM_002206	Q13683	integrin alpha-7 isoform 2	GO:0008305, GO:0007517, GO:0007229, GO:0007160, GO:0008360, GO:0004872
ath-miR166a	CDS	NM_002314	P53667	lim domain kinase 1	GO:0051444, GO:0005794, GO:0006468, GO:0032233, GO:0005730, GO:0031072, GO:0005829, GO:0045773, GO:0044295, GO:0004674, GO:0008270, GO:0007411, GO:0007266, GO:0048471, GO:0005925, GO:0046982, GO:0005524
ath-miR166a	CDS	NM_138353	Q66K64	ddb1- and cul4-associated factor 15	GO:0016567
ath-miR166a	CDS	NM_213602	Q6ZMC9	sialic acid-binding ig-like lectin 15	GO:0016021
ath-miR166a	CDS	NM_004962	P55107	bone morphogenetic protein 3b	GO:0005125, GO:0005615, GO:0042698, GO:0001501, GO:0040007, GO:0021549, GO:0045669, GO:0071559, GO:0007179, GO:0008083
ath-miR166a	CDS	NM_001144996	Q13683	integrin alpha-7 isoform 1	GO:0008305, GO:0007517, GO:0007229, GO:0007160, GO:0008360, GO:0004872
ath-miR166a	CDS	NM_017951	B1PBA3	sphingomyelin phosphodiesterase 4	GO:0071356, GO:0016021, GO:0005802, GO:0000139, GO:0005789, GO:0004767, GO:0006687, GO:0006685, GO:0046475, GO:0050290, GO:0046872, GO:0046513, GO:0044281
ath-miR166a	CDS	NM_001165962	Q9BQ52	zinc phosphodiesterase elac protein 2 isoform 2	GO:0008033, GO:0004519, GO:0005634, GO:0005739, GO:0090305, GO:0046872
ath-miR166a	CDS	NM_024110	Q9BXL6	caspase recruitment domain-containing protein 14	GO:0005737, GO:0007250, GO:0050700, GO:0016235, GO:0005886, GO:0042981
ath-miR166a	CDS	NM_017751	Q9NXE4	sphingomyelin phosphodiesterase 4 isoform 1	GO:0071356, GO:0016021, GO:0005802, GO:0000139, GO:0005789, GO:0004767, GO:0006687, GO:0006685, GO:0046475, GO:0050290, GO:0046872, GO:0046513, GO:0044281
ath-miR166a	CDS	NM_001134888	A6NKG5	retrotransposon-like protein 1	GO:0016021, GO:0007275
ath-miR166a	5'UTR	NM_199121	Q6PCB0	von Willebrand factor A domain-containing protein 1	GO:0005604, GO:0005614, GO:0005840, GO:0003735, GO:0030198, GO:0006412
ath-miR166a	5'UTR	NM_003109	P08047	Transcription factor Sp1	GO:0008022, GO:0030324, GO:0003127, GO:0003281, GO:0003283, GO:0001077, GO:0001889, GO:0008270, GO:0043425, GO:0060136, GO:0005737, GO:0001829, GO:0005730, GO:0001892, GO:1900146, GO:0003690, GO:0042826, GO:0042803, GO:0048706, GO:0030219, GO:0003140, GO:0048596, GO:0035326, GO:0043923, GO:0030514, GO:0071837, GO:0030512, GO:0060216, GO:0035035, GO:0032993, GO:0061371, GO:0043353, GO:0001103, GO:…
ath-miR166a	3'UTR	NM_003856	Q01638	Interleukin-1 receptor-like 1 (Protein ST2)	GO:0045087, GO:0002113, GO:0050729, GO:0005615, GO:0002114, GO:0009897, GO:0002826, GO:0005057, GO:0016021, GO:0005622, GO:0032689, GO:0004908, GO:0043124, GO:0043032, GO:0019221, GO:0090197, GO:0032754
ath-miR166a	3'UTR	NM_024086	Q86W50	Methyltransferase-like protein 16 (EC 2.1.1.-) (Methyltransferase 10 domain-containing protein)	GO:0008168, GO:0032259
zma-miR156a	CDS	NM_001042704	P51800	chloride channel protein -kb isoform 1	GO:0007588, GO:0034707, GO:0006821, GO:0005887, GO:0005247, GO:0055085
zma-miR156a	CDS	NM_181678	Q00005	serine threonine-protein phosphatase 2a 55 kda regulatory subunit b beta isoform isoform 6	GO:0005856, GO:0007420, GO:0000159, GO:0005624, GO:0005829, GO:0043653, GO:0034047, GO:0005741, GO:0007165, GO:0033554, GO:0007286, GO:0032403, GO:0008601, GO:0030182, GO:0006626, GO:0043525
zma-miR156a	CDS	NM_181676	Q00005	serine threonine-protein phosphatase 2a 55 kda regulatory subunit b beta isoform	GO:0005856, GO:0007420, GO:0000159, GO:0005624, GO:0005829, GO:0043653, GO:0034047, GO:0005741, GO:0007165, GO:0033554, GO:0007286, GO:0032403, GO:0008601, GO:0030182, GO:0006626, GO:0043525
zma-miR156a	CDS	NM_004070	P51800	chloride channel protein -kb isoform 1	GO:0007588, GO:0034707, GO:0006821, GO:0005887, GO:0005247, GO:0055085
zma-miR156a	CDS	NM_181674	Q00005	serine threonine-protein phosphatase 2a 55 kda regulatory subunit b beta isoform isoform 3	GO:0005856, GO:0000159, GO:0006915, GO:0005741, GO:0007165, GO:0005515, GO:0008601
zma-miR156a	CDS	NM_000085	P51801	chloride channel protein -kb isoform 1	GO:0007588, GO:0034707, GO:0006821, GO:0005887, GO:0005247, GO:0055085
zma-miR156a	5'UTR	NM_080681	P13942	Collagen alpha-2(XI) chain	GO:0005737, GO:0048705, GO:0030674, GO:0007605, GO:0005634, GO:0060023, GO:0030020, GO:0030199, GO:0002062, GO:0005592, GO:0001894
zma-miR156a	5'UTR	NM_022304	P25021	Histamine H2 receptor (H2R) (HH2R) (Gastric receptor I)	GO:0005689, GO:0008026, GO:0008380, GO:0004969, GO:0003676, GO:0006955, GO:0005887, GO:0007187, GO:0005524, GO:0006397
zma-miR156a	5'UTR	NM_003256	Q99727	Metalloproteinase inhibitor 4 (Tissue inhibitor of metalloproteinases 4) (TIMP-4)	GO:0034097, GO:0032496, GO:0042698, GO:0005615, GO:0042493, GO:0030017, GO:0008191, GO:0043434, GO:0046872, GO:0043086, GO:0007417
zma-miR156a	5'UTR	NM_080679	H0YIS1	Collagen alpha-2(XI) chain (Collagen, type XI, alpha 2, isoform CRA_c)	GO:0048705, GO:0030674, GO:0007605, GO:0060023, GO:0030020, GO:0030199, GO:0002062, GO:0005592, GO:0001894
zma-miR156a	3'UTR	NM_000379	P47989	Xanthine dehydrogenase/oxidase [Includes: Xanthine dehydrogenase (XD) (EC 1.17.1.4)	GO:2001213, GO:0008762, GO:0007595, GO:0010629, GO:0051898, GO:0004855, GO:0004854, GO:0006195, GO:0050660, GO:0043546, GO:0005777, GO:0045602, GO:0005506, GO:0042803, GO:2000379, GO:0006919, GO:0009115, GO:0055114, GO:0009055, GO:0005829, GO:0051537, GO:0005576, GO:1900747, GO:1900745, GO:0001933, GO:0001937
zma-miR156a	3'UTR	NM_001080114	O75112	LIM domain-binding protein 3 (Protein cypher) (Z-band alternatively spliced PDZ-motif protein)	GO:0005856, GO:0030274, GO:0008092, GO:0031143, GO:0005080, GO:0001942, GO:0003712, GO:0030018, GO:0045944, GO:0008270, GO:0005667, GO:0035019, GO:0048471, GO:0010669, GO:0044089
zma-miR156a	3'UTR	NM_001080414	B4DZB8	cDNA FLJ59076, highly similar to Mus musculus coiled-coil domain containing 88C (Ccdc88c), mRNA	GO:0005737, GO:0016055, GO:0031648, GO:0008017, GO:0005626, GO:0051260, GO:0030165, GO:0000226, GO:0001932, GO:0043621
zma-miR156a	3'UTR	NM_000527	P01130	Low-density lipoprotein receptor (LDL receptor)	GO:0009897, GO:0030229, GO:0015914, GO:0005905, GO:0010867, GO:0010008, GO:0001948, GO:0005770, GO:0030669, GO:0044419, GO:0005509, GO:0010899, GO:0005794, GO:0034362, GO:0030299, GO:0005887, GO:0042632, GO:0008203, GO:0034383, GO:0006898, GO:0005041, GO:0005764, GO:0070508, GO:0005769, GO:0042157
zma-miR156a	3'UTR	NM_001017995	A1X283	SH3 and PX domain-containing protein 2B (Adapter protein HOFI) (Factor for adipocyte differentiation 49) (Tyrosine kinase substrate with four SH3 domains)	GO:0005737, GO:0007507, GO:0042169, GO:0002102, GO:0070273, GO:0010314, GO:0071800, GO:0060348, GO:0006801, GO:0032266, GO:0045600, GO:0001654, GO:0072657, GO:0060612, GO:0007154, GO:0042995, GO:0022617, GO:0030054, GO:0080025
zma-miR156a	3'UTR	NM_016946	Q9Y624	Junctional adhesion molecule A (JAM-A) (Junctional adhesion molecule 1) (JAM-1) (Platelet F11 receptor) (Platelet adhesion molecule 1) (PAM-1) (CD antigen CD321)	GO:0016021, GO:0007596, GO:0070830, GO:0044419, GO:0050900, GO:0004872, GO:0006954, GO:0030855, GO:0007155, GO:0005923
zma-miR156a	3'UTR	NM_019625	Q9NP78	ATP-binding cassette sub-family B member 9 (ATP-binding cassette transporter 9) (ABC transporter 9 protein) (hABCB9) (TAP-like protein) (TAPL)	GO:0002474, GO:0042288, GO:0042605, GO:0046980, GO:0015421, GO:0006200, GO:0055085, GO:0005743, GO:0015833, GO:0005765, GO:0001916, GO:0046978, GO:0005886, GO:0015031, GO:0046979, GO:0042803, GO:0005769, GO:0005524, GO:0042825
zma-miR156a	3'UTR	NM_015527	Q4KMP7	TBC1 domain family member 10B (Rab27A-GAP-beta)	GO:0005737, GO:0005097, GO:0032851
zma-miR156a	3'UTR	NM_001081491	Q59E96	Nuclear RNA export factor 1 variant (Fragment)	GO:0016607, GO:0016973, GO:0005643, GO:0005829, GO:0000166, GO:0044419, GO:0010467, GO:0042405, GO:0005515, GO:0005487, GO:0003729
zma-miR156a	3'UTR	NM_001243013	Q9NP78	ATP-binding cassette sub-family B member 9 (ATP-binding cassette transporter 9) (ABC transporter 9 protein) (hABCB9) (TAP-like protein) (TAPL)	GO:0002474, GO:0042288, GO:0042605, GO:0046980, GO:0015421, GO:0006200, GO:0055085, GO:0005743, GO:0015833, GO:0005765, GO:0001916, GO:0046978, GO:0005886, GO:0015031, GO:0046979, GO:0042803, GO:0005769, GO:0005524, GO:0042825
zma-miR156a	3'UTR	NM_007078	O75112	LIM domain-binding protein 3 (Protein cypher) (Z-band alternatively spliced PDZ-motif protein)	GO:0005856, GO:0008092, GO:0031143, GO:0008270, GO:0048471, GO:0030018
zma-miR156a	3'UTR	NM_001079526	Q9UKS7	Zinc finger protein Helios (Ikaros family zinc finger protein 2)	GO:0006351, GO:0006355, GO:0008150, GO:0045944, GO:0003674, GO:0003676, GO:0003677, GO:0005515, GO:0042803, GO:0046872, GO:0046982, GO:0005634
osa-miR444b.2	CDS	NM_001142806	P48029	sodium- and chloride-dependent creatine transporter 1	GO:0015220, GO:0005309, GO:0005328, GO:0006936, GO:0006600, GO:0015871, GO:0015881, GO:0006814, GO:0034641, GO:0005887, GO:0006836
osa-miR444b.2	CDS	NM_001849	P12110	collagen alpha-2 chain	GO:0043234, GO:0030674, GO:0016337, GO:0005581, GO:0070208, GO:0005201, GO:0009749, GO:0030198, GO:0042383, GO:0007411, GO:0005615
osa-miR444b.2	CDS	NM_003743	Q15788	nuclear receptor coactivator 1	GO:0050681, GO:0019899, GO:2001038, GO:0060206, GO:0044281, GO:0004871, GO:0003677, GO:0000435, GO:0005654, GO:0032355, GO:0030521, GO:0004402, GO:0043065, GO:0045666, GO:0032526, GO:0043967, GO:0030374, GO:0000790, GO:0044255, GO:0021549, GO:0016922, GO:0047485, GO:0032870, GO:0032570, GO:0003682
osa-miR444b.2	CDS	NM_005629	P48029	sodium- and chloride-dependent creatine transporter 1 isoform 1	GO:0015220, GO:0005309, GO:0005328, GO:0006936, GO:0006600, GO:0015871, GO:0015881, GO:0006814, GO:0034641, GO:0005887, GO:0006836
osa-miR444b.2	CDS	NM_198271	Q0VAK6	leiomodin-3	GO:0005856, GO:0005737, GO:0003779, GO:0005523
osa-miR444b.2	CDS	NM_058174	P12110	collagen alpha-2 chain isoform 2	GO:0043234, GO:0030674, GO:0016337, GO:0005581, GO:0070208, GO:0005201, GO:0009749, GO:0030198, GO:0042383, GO:0007411, GO:0005615
osa-miR444b.2	CDS	NM_147223	Q15788	nuclear receptor coactivator 1	GO:0050681, GO:0019899, GO:2001038, GO:0060206, GO:0044281, GO:0004871, GO:0003677, GO:0000435, GO:0005654, GO:0032355, GO:0030521, GO:0004402, GO:0043065, GO:0045666, GO:0032526, GO:0043967, GO:0030374, GO:0000790, GO:0044255, GO:0021549, GO:0016922, GO:0047485, GO:0032870, GO:0032570, GO:0003682
osa-miR444b.2	CDS	NM_058175	P12110	collagen alpha-2 chain isoform 1	GO:0043234, GO:0030674, GO:0016337, GO:0005581, GO:0070208, GO:0005201, GO:0009749, GO:0030198, GO:0042383, GO:0007411, GO:0005615
osa-miR444b.2	CDS	NM_001056	O00338	sulfotransferase 1c2 isoform 1	GO:0015630, GO:0009308, GO:0005829, GO:0051923, GO:0008146, GO:0006805, GO:0050427
osa-miR444b.2	CDS	NM_176825	O00338	sulfotransferase 1c2 isoform 1	GO:0015630, GO:0009308, GO:0005829, GO:0051923, GO:0008146, GO:0006805, GO:0050427
osa-miR444b.2	CDS	NM_182767	Q9H2J7	sodium-dependent neutral amino acid transporter b at2	GO:0005328, GO:0005887, GO:0006814, GO:0015820, GO:0015824, GO:0006836, GO:0005298, GO:0055085
osa-miR444b.2	CDS	NM_001206641	Q5JTJ3	chromosome 1 open reading frame 31	GO:0004129, GO:0005739
osa-miR444b.2	CDS	NM_001012985	Q5JTJ3	chromosome 1 open reading frame 31	GO:0004129, GO:0005739
osa-miR444b.2	CDS	NM_001002812	Q5VU43	phosphodiesterase 4d interacting protein	GO:0005794, GO:0005813, GO:0005634, GO:0019899, GO:0030016, GO:0043623
osa-miR444b.2	5'UTR	NM_000643	P35573	Glycogen debranching enzyme (Glycogen debrancher) [Includes: 4-alpha-glucanotransferase (EC 2.4.1.25) (Oligo-1,4-1,4-glucantransferase)	GO:0043169, GO:0051384, GO:0005730, GO:0005980, GO:0005978, GO:0005829, GO:0030247, GO:0016234, GO:0004135, GO:0005625, GO:0016529, GO:0004134, GO:0031593, GO:0043033, GO:0006006, GO:0007584, GO:0044281
osa-miR444b.2	5'UTR	NM_000028	P35573	Glycogen debranching enzyme (Glycogen debrancher) [Includes: 4-alpha-glucanotransferase (EC 2.4.1.25) (Oligo-1,4-1,4-glucantransferase)	GO:0043169, GO:0051384, GO:0005730, GO:0005980, GO:0005978, GO:0005829, GO:0030247, GO:0016234, GO:0004135, GO:0005625, GO:0016529, GO:0004134, GO:0031593, GO:0043033, GO:0006006, GO:0007584, GO:0044281
osa-miR444b.2	5'UTR	NM_001944	P32926	Desmoglein-3 (130 kDa pemphigus vulgaris antigen) (PVA) (Cadherin family member 6)	GO:0005829, GO:0006921, GO:0016021, GO:0005509, GO:0005886, GO:0007156, GO:0030057
osa-miR444b.2	3'UTR	NM_014353	Q9ULW5	Ras-related protein Rab-26	GO:0005525, GO:0035272, GO:0015031, GO:0007264, GO:0031226, GO:0017157
osa-miR444b.2	3'UTR	NM_030772	P57773	Gap junction alpha-9 protein (Connexin-58) (Cx58) (Connexin-59) (Cx59) (Gap junction alpha-10 protein)	GO:0005243, GO:0016021, GO:0007601, GO:0007268, GO:0001508, GO:0005922
osa-miR444b.2	CDS	NM_001146335	Q9H2J7	Sodium-dependent neutral amino acid transporter b at2	GO:0005887, GO:0015820, GO:0006836, GO:0055085, GO:0005328, GO:0015824, GO:0005298, GO:0006814

## Sheet: Table S14
Table S14. List of the potential KEGG processing pathways, in which the five select plant miRNAs may participate in human organism.
KEGG Pathway	Target (NCBI Acession)	Number of Targeted mRNAs	Targeted Enzymes	Number of Targeted Enzymes	miRNAs Participating in KEGG Processing Pathway
Purine metabolism	NM_000379	1	oxidase, dehydrogenase	2	zma-miR156a
Starch and sucrose metabolism	NM_000643, NM_000028, NM_000644	3	disproportionating enzyme, amylo-1,6-glucosidase	2	osa-miR444b.2
Sphingolipid metabolism	NM_017951, NM_017751, NR_033232, NR_033231, NR_033230, NM_001171083	6	phosphodiesterase D, phosphodiesterase	2	ath-miR166a
Steroid biosynthesis	NM_198083, NM_021004	2	3-dehydrogenase	1	ath-miR319b
Caffeine metabolism	NM_000379	1	oxidase	1	zma-miR156a
Metabolism of xenobiotics by cytochrome P450	NM_198083, NM_021004	2	reductase (NADPH)	1	ath-miR319b
Lysine degradation	NM_020382	1	N-methyltransferase	1	ath-miR319b
Drug metabolism - other enzymes	NM_000379	1	oxidase	1	zma-miR156a
Glycerophospholipid metabolism	NM_001127458, NM_019095	2	3-phosphatidyltransferase	1	ctr-miR167
Arachidonic acid metabolism	NM_198083, NM_021004	2	reductase (NADPH)	1	ath-miR319b
Cysteine and methionine metabolism	NM_001130823, NM_001379	2	(cytosine-5-)-methyltransferase	1	ath-miR166a
Oxidative phosphorylation	NM_001012985, NM_001206641	2	oxidase	1	osa-miR444b.2
